# Supplementary material for: Assessing Nanopore Targeted Sequencing for the Diagnosis of Pulmonary Infections: A Comparative Multidisease Approach
Source: Can J Infect Dis Med Microbiol. 2026 Feb 3;2026:5479737. doi: 10.1155/cjid/5479737 (PMC12868382; doi:10.1155/cjid/5479737)
Supplement: Supplementary file 1 — Supporting Information Additional supporting information can be found online in the Supporting Information section. [file CJID-2026-5479737-s001.zip]

Archive with 2 entries (2 files):
- 5479737.f1.docx
- Table S1.xlsx
