# Supplementary material for: Assessing Nanopore Targeted Sequencing for the Diagnosis of Pulmonary Infections: A Comparative Multidisease Approach
Source: Can J Infect Dis Med Microbiol. 2026 Feb 3;2026:5479737. doi: 10.1155/cjid/5479737 (PMC12868382; doi:10.1155/cjid/5479737)
Supplement: Supplementary file 1 — Supporting Information Additional supporting information can be found online in the Supporting Information section. [file CJID-2026-5479737-s001.zip › Table S1.xlsx]

## Sheet: Sheet1
Table S1. Detailed indicators of diagnostic performance.
Method	Metric	Estimate	Lower	Upper
NTS	TP	248
NTS	FP	12
NTS	FN	22
NTS	TN	2
NTS	N	284
NTS	Sensitivity	0.918519	0.879234	0.948232
NTS	Specificity	0.142857	0.0177945	0.428129
NTS	PPV	0.953846	0.920767	0.975927
NTS	NPV	0.0833333	0.0102563	0.269973
NTS	Accuracy	0.880282	0.83674	0.91565
NTS	Youden	0.0613757
NTS	Balanced_Accuracy	0.530688
NTS	F1	0.935849
NTS	Prevalence	0.950704
NTS	Kappa	0.0458498
CMTs	TP	202
CMTs	FP	6
CMTs	FN	68
CMTs	TN	8
CMTs	N	284
CMTs	Sensitivity	0.748148	0.691962	0.798797
CMTs	Specificity	0.571429	0.288609	0.823389
CMTs	PPV	0.971154	0.938274	0.989342
CMTs	NPV	0.105263	0.0465536	0.196917
CMTs	Accuracy	0.739437	0.68429	0.78951
CMTs	Youden	0.319577
CMTs	Balanced_Accuracy	0.659788
CMTs	F1	0.845188
CMTs	Prevalence	0.950704
CMTs	Kappa	0.103107
NTS vs CMTs	McNemar_overall_p	2.08817e-05
NTS vs CMTs	McNemar_sensitivity_p	1.68464e-07
NTS vs CMTs	McNemar_specificity_p	0.113846
